# Supplementary material for: Anthropoid primate–specific retroviral element THE1B controls expression of CRH in placenta and alters gestation length
Source: PLoS Biol. 2018 Sep 19;16(9):e2006337. doi: 10.1371/journal.pbio.2006337 (PMC6166974; doi:10.1371/journal.pbio.2006337)
Supplement: S1 Data — (XLSX) [file pbio.2006337.s001.xlsx]

## Sheet: Figure 1D
Upper right: Percentage of genes associated with THE1B
All genes	7.42964
Human placenta enriched genes	14.1414
Lower left: Differentially expressed genes (human vs mouse placenta) associated with THE1B
GeneName	Log2fold (human vs mouse) of THE1B-associated human placental genes
CGA	12.6987
CRH	9.74456
ADAM12	7.14304
FBN2	5.74062
PGF	4.79082
FBLN1	4.33478
TREML2	4.17204
HAPLN1	3.86569
NOG	3.73695
TRPC6	3.58554
ZFAT	3.49357
ADM	3.34319
TUSC3	3.30899
TMEM40	3.20805

## Sheet: Figure 2B
Relative expression of CRH in placenta at E18.5
	Tissue
Genotype	lung	liver	heart	skelM	placenta	hypothalamus
Tg(BAC1)/+	0.002	0.001	0.017	0.08	1.24	23.78
	0.002	0.003	0.04	0.086	0.81	28.37
	0.003	0.001		0.075	0.865	22.24
Tg(BAC2)/+	0.003	0.001	0.213	0.098	4.71	2.68
	0.002	0.003	0.135	0.261	6.13	3.88
	0.001	0.001	0.138	0.142	12.63
					6.13
mean BAC1	0.00233333	0.00166667	0.0285	0.0803333	0.971667	24.7967
stdev BAC1	0.00057735	0.0011547	0.0162635	0.00550757	0.234005	3.18895
SEM BAC1	0.000333333	0.000666667	0.0115	0.0031798	0.135103	1.84114
mean BAC2	0.002	0.00166667	0.162	0.167	7.4	3.28
stdev BAC2	0.001	0.0011547	0.0441928	0.0843267	3.55034	0.848528
SEM BAC2	0.00057735	0.000666667	0.0255147	0.0486861	1.77517	0.6

## Sheet: Figure 2C
Gestation length (days)
Genotype	+/+	Tg(BAC1)/Tg(BAC1)	Tg(BAC2)/Tg(BAC2)
	19.5	19.5	19.5
	19.5	19.5	19.5
	19	19.75	19.75
	18.75	19.5	20
	19	20.5	19.5
	18.75	19.75	19.75
	19	19.5	19.5
	19.5	20	19.5
	18.75	20.5	19.5
	18.75		19.75
	19.5		20
	18.75		19.5
	18.75		19.5
	18.75		19.5
	19		19.5
	19.5		19.5
	18.75		19.5
	19.5
	19.5
	19.5
	19.5
	19.5
	19.5
	19.5
	19.5
	19.5
	19.5
	19.5
mean	19.2143	19.8333	19.6029
stdev	0.345033	0.414578	0.178072

## Sheet: Figure 2D
Gestation length (days)
Genotype	+/+	Tg(BAC1)/+
	19.5	19.5
	19	19.75
	19.5	20.5
	19.5	19.5
	19.5	19.5
	19.5	19.75
	19.5	19.5
	19.5	19.5
	19.5	19.75
	19.5	20
	19.5	19.5
	19	19.5
	18.75	19.5
	19.5	19.75
	18.5	19.75
	18.5	20.5
	18.75	19.75
	19.5
	19.5
	19.5
mean	19.275	19.7353
stdev	0.37081	0.324406

## Sheet: Figure 2G
Relative expression of CRH in placenta at E18.5
Genotype	Tg(BAC1)/+	Tg(CR1)/+	Tg(CR2)/+
	1.89307	0	0.28688
	0.7715	0	0.22213
	0.68471	0	0.1394
		0	0.10901
		0	0.28745
		0
mean	1.11643	0	0.208974
stdev	0.673991	0	0.082514
SEM	0.389129	0	0.0369014

## Sheet: Figure 2H
Relative expression of CRH in hypothalamus
Genotype	Tg(BAC1)/+	Tg(CR1)/+	Tg(CR2)/+
	1.1993	6.9825	0.7663
	0.9418	4.3189	0.3223
	0.8858	4.265	0.8364
		3.2235	0.9336
mean	1.00897	4.69748	0.71465
stdev	0.167195	1.60461	0.270412
SEM	0.0965299	0.802304	0.135206

## Sheet: Figure 2I
Gestation length (days)
Genotype	+/+	Tg(CR1)/Tg(CR1)	Tg(CR2)/Tg(CR2)
	19.5	19.5	19.5
	18.75	19	20.5
	19.5	20.5	20.5
	19.5	19.5	21.5
	19.5	19.5	18.5
	19.5	19.5	19.5
	19.5	19.75	19.5
	19.5	19.5
	19	19.5
	19.5	19.75
	19.5	19.5
	19.5	19.75
	19.5	19.5
	19.5	19.75
	19.5	19.5
	19.5
	19.5
	19.5
	19.5
	19.75
	19.5
	19.5
	19.5
	19.5
	19.5
	19.75
	19.75
	19.5
	19.5
	19.5
	19.5
	19.5
	19.5
	19.5
	19.5
	20.5
	20
	19.5
	19.5
mean	19.5256	19.6	19.9286
stdev	0.241942	0.31053	0.9759

## Sheet: Figure 3C
Relative occupancy of RNA pol II (GAPDH) or DLX3 (others)
Normalized to each individual IgG control and displayed relative to DLX3/JRE distal (negative control region)
Region	GAPDH	JRE distal	JRE	CRH THE1B
	4.54247	1.29628	1.94655	4.75301
	5.73626	0.842448	2.48459	4.22066
	7.05102	0.915713	1.91915	5.20202
mean	5.77658	1.01815	2.11676	4.72523
stdev	1.25476	0.24364	0.318843	0.49127
SEM	0.724437	0.140665	0.184084	0.283635

## Sheet: Figure 3E
Percent expression of DLX3 or CRH by tissue location in Tg(BAC1)/+ placentas at E18.5
	DLX3		CRH
Sample	lab	jz	lab	jz
litter 1-1	0.980317	0.0196828	100	0
litter 1-2	0.804149	0.195851	100	0
litter 1-5	0.911919	0.0880809	100	0
litter 2-2	0.993637	0.00636334	100	0
litter 2-3	0.999817	0.000183194	100	0
mean	0.937968	0.0620323	100	0
stdev	0.0826195	0.0826195	0	0

## Sheet: Figure S2A
Serum progesterone at E18.5 (ng/mL)
Genotype	+/+	Tg(BAC1)/Tg(BAC1)	Tg(BAC2)/Tg(BAC2)
	0.948564	8.1412	3.23432
	5.13683	14.127	2.1477
	0.521323	10.4058	8.35611
	1.10118	3.63196	19.571
	15.1434	3.68877	7.77221
	6.69962	8.50242
	6.6411	0.723364
	5.26079	1.844
		1.44041
		30.79
mean	5.18161	8.3295	8.21626
stdev	4.78043	9.02737	6.90639
SEM	1.69014	2.85471	3.08863

[truncated: 5 more sheets: Figure S2B, Figure S2C, Figure S3A, Figure S3B, Figure S5]
